# Supplementary material for: Muscle Matters: Dietary Supplement Use and Sarcopenia Risk
Source: Geriatrics (Basel). 2026 Jul 21;11(4):92. doi: 10.3390/geriatrics11040092 (PMC13397953; doi:10.3390/geriatrics11040092)
Supplement: Supplementary file 1 [file geriatrics-11-00092-s001.zip]

Archive with 1 entries (1 files):
- geriatrics-4240631-supplementary.pdf
